# Supplementary material for: Why organic resources and current fertilizer formulations in Southern Africa cannot sustain maize productivity: Evidence from a long-term experiment in Zimbabwe
Source: PLoS One. 2017 Aug 10;12(8):e0182840. doi: 10.1371/journal.pone.0182840 (PMC5552333; doi:10.1371/journal.pone.0182840)
Supplement: S1 Table — (XLSX) [file pone.0182840.s001.xlsx]

## Sheet: Maize grain yields
Supporting data on maize yields
Year	Replication	Cattle manure @ 4.0 t C /ha - N	Crotalaria @ 4.0 t C /ha - N	Calliandra @ 4.0 t C /ha - N	Maize stover @ 4.0 t C /ha - N	Sawdust @ 4.0 t C /ha - N	Control - N	Cattle manure @ 4.0 t C /ha + N	Crotalaria @ 4.0 t C /ha + N	Calliandra @ 4.0 t C /ha + N	Maize stover @ 4.0 t C /ha + N	Sawdust @ 4.0 t C /ha + N	Control + N	Cattle manure @ 1.2 t C /ha - N	Crotalaria @ 1.2 t C /ha - N	Calliandra @ 1.2 t C /ha - N	Maize stover @ 1.2 t C /ha - N	Sawdust @ 1.2 t C /ha - N		Cattle manure @ 1.2 t C /ha + N	Crotalaria @ 1.2 t C /ha + N	Calliandra @ 1.2 t C /ha + N	Maize stover @ 1.2 t C /ha + N	Sawdust @ 1.2 t C /ha + N
Year 1	Rep 1	6.7905	7.6456	7.8468	6.4234	5.4	7.5126	8.341	7.9112	7.803	5.959	6.694	6.851	6.591	6.8914	6.418	7.1	6.0826		6.589	7.7202	7.1005	6.861	7.132
	Rep2	6.6396	8.1486	7.8468	6.5182	5.4	7.4981	8.298	7.8831	7.7899	6.1	6.804	6.8736	6.635	6.9024	6.3981	7.108	6.1465		6.6151	7.6851	7.0591	6.862	7.6891
	Rep 3	7.3941	8.3498	8.1486	6.6351	4.8	7.4893	8.261	7.9057	7.8071	6.154	6.902	6.9754	6.7	6.9062	6.3839	7.092	6.0709		6.5959	7.6947	7.1404	6.977	6.4789
Year 2	Rep 1	3.4204	4.4264	3.8228	2.0816	1.5	3.378	6.21	5.92	6.003	4.091	4.689	5.9004	3.2985	4.201	3.7111	2.482	1.4029		5.3201	4.7893	5.8861	3.8109	4.809
	Rep2	3.8228	4.4264	4.2252	2.4116	1.3	3.51	6.008	5.883	5.9831	4.0832	4.7028	5.8862	3.2612	4.1961	3.689	2.502	1.3875		5.2982	4.822	5.9333	3.7495	4.9161
	Rep 3	4.2252	4.7282	4.024	2.5018	1.7	3.312	6.382	5.897	6.0139	4.1978	4.7082	5.9134	3.3778	4.2029	3.6999	2.516	1.4096		5.2817	4.7887	5.8806	3.8396	5.2749
Year 3	Rep 1	4.1246	6.539	6.6396	2.6323	2.1	4.102	5.804	8.9332	7.49	4.2674	6.588	6.29	3.56	5.5892	4.38	2.2101	2.7		6.785	6.7851	5.6784	4.3824	5.484
	Rep2	4.8288	6.8408	6.6396	2.3311	2.1	4.208	5.705	8.814	7.501	4.332	6.6013	6.2975	3.6341	5.601	4.43	2.1863	2.6532		6.8105	6.8133	5.6	4.4004	5.484
	Rep 3	4.9294	7.1426	6.3378	2.3556	1.8	3.99	5.891	8.9528	7.509	4.3006	6.6107	6.3125	3.6059	5.6098	4.39	2.2036	2.7468		6.8045	6.8016	5.8216	4.4172	5.532
Year 4	Rep 1	1.99188	2.515	4.527	0.7042	0.35	2.735	5.395	8.4601	5.7934	3.2391	3.2901	4.2105	2.1401	2.0814	1.7811	0.994	2.574		4.6564	5.311	4.5678	3.1	3.611
	Rep2	2.09248	2.7162	4.6276	0.7545	0.4	2.618	5.403	8.5139	5.8401	3.1989	3.2945	4.1986	2.089	2.1235	1.7924	1.034	2.6112		4.7026	5.2801	4.6032	2.989	3.5912
	Rep 3	1.95164	2.9174	5.03	0.9557	0.45	2.447	5.402	8.526	5.7665	3.162	3.3154	4.1909	2.0709	2.0951	1.8265	0.972	2.6148		4.741	5.3089	4.629	3.211	3.5978
Year 5	Rep 1	2.3138	2.9174	2.012	1.1066	1.2	1.32	3.7112	3.6125	5.003	3.2908	3.8621	3.4902	2.3	1.1894	1.1888	1.1482	1.482		3.5261	3.8112	3.2832	2.569	2.366
	Rep2	2.6156	2.9174	1.9114	1.2072	1.3215	1.2984	3.6891	3.4791	4.9869	3.1	3.9022	3.54	2.258	1.1941	1.237	1.173	1.4777		3.4688	3.83	3.3201	2.5861	2.3812
	Rep 3	2.9174	2.9174	2.1126	1.3078	1.0785	1.2816	3.6997	3.4084	5.0101	3.2092	3.9357	3.4698	2.342	1.2165	1.1742	1.2788	1.5403		3.5051	3.7588	3.2967	2.6449	2.4528
Year 6	Rep 1	0.48288	2.4144	1.006	0.1006	0.105	0.0498	3.0721	1.492	2.689	0.4231	0.6852	0.6203	0.498	0.6598	0.39	0.0781	0.196		1.965	1.1022	1.4026	0.372	0.6
	Rep2	0.64384	2.7162	1.3078	0.1006	0.1264	0.0401	2.9812	1.5101	2.7118	0.3928	0.6742	0.5872	0.512	0.7005	0.4051	0.1066	0.195		2.236	1.0765	1.3891	0.385	0.598
	Rep 3	0.68408	2.7162	1.3078	0.1006	0.0686	0.0601	3.2467	1.4979	2.6992	0.3841	0.7406	0.5925	0.49	0.7397	0.4049	0.1153	0.209		1.799	1.1213	1.4083	0.443	0.602
Year 7	Rep 1	4.9294	1.8108	3.3198	1.3078	0.8215	0.617	6.0001	4.812	4.9112	3.38	3.683	1.59	1.864	1.9	1.627	0.875	0.498		4.685	3.8734	2.8262	2.519	1.681
	Rep2	5.3318	1.9114	3.1186	1.3078	0.912	0.5988	6.0238	4.784	4.869	3.4401	3.7212	1.6004	1.9301	1.9451	1.5983	0.8643	0.5124		4.691	3.8491	2.8115	2.4875	1.706
	Rep 3	5.1306	1.7102	2.9174	1.006	0.6665	0.5842	5.9761	4.804	4.9198	3.3799	3.6958	1.6096	1.9059	2.1549	1.5747	0.9607	0.4896		4.724	3.9775	2.7623	2.4935	1.713
Year 8	Rep 1	5.03	3.9234	3.3198	1.1066	0.216	0.6981	5.5021	4.912	4.022	2.986	2.4002	0.598	1.9601	1.8	1.677	0.9513	1.184		3.6106	2.759	1.6876	1.78	1.34
	Rep2	4.9294	4.024	3.3198	1.2072	0.2315	0.704	5.452	5.002	4.129	3.1691	2.3998	0.6327	1.9827	1.796	1.6592	0.9034	1.201		3.5798	2.8241	1.7591	1.795	1.2981
	Rep 3	5.7342	4.4264	3.6216	1.3078	0.1525	0.6979	5.5459	5.086	3.849	2.8449	2.4	0.5693	2.0572	1.804	1.7638	0.8453	1.215		3.6096	2.8169	1.6533	1.825	1.2619
Year 9	Rep 1	3.73729	3.8228	2.3138	0.8551	0.455	0.6561	5.9208	4.1	4.4	2.89	1.8513	0.389	1.936	1.101	1.034	0.4801	0.5102		3.2971	2.632	2.3761	1.4051	0.68
	Rep2	3.79262	3.7222	2.515	0.9557	0.381	0.6831	5.856	3.999	4.395	2.9161	1.878	0.44	2.03	1.084	0.9876	0.4996	0.468		3.2806	2.6151	2.3605	1.444	0.678
	Rep 3	4.24029	3.3198	2.1126	0.9054	0.364	0.7608	5.9232	4.201	4.405	2.8939	1.9707	0.371	2.034	1.115	0.9784	0.5203	0.5218		3.3223	2.5529	2.4634	1.3509	0.742

## Sheet: Exc Mg
		Cattle manure @ 4.0 t C /ha - N	Crotalaria @ 4.0 t C /ha - N	Calliandra @ 4.0 t C /ha - N	Maize stover @ 4.0 t C /ha - N	Sawdust @ 4.0 t C /ha - N	Control - N	Cattle manure @ 4.0 t C /ha + N	Crotalaria @ 4.0 t C /ha + N	Calliandra @ 4.0 t C /ha + N	Maize stover @ 4.0 t C /ha + N	Sawdust @ 4.0 t C /ha + N	Control + N		Cattle manure @ 1.2 t C /ha - N	Crotalaria @ 1.2 t C /ha - N	Calliandra @ 1.2 t C /ha - N	Maize stover @ 1.2 t C /ha - N	Sawdust @ 1.2 t C /ha - N		Cattle manure @ 1.2 t C /ha + N	Crotalaria @ 1.2 t C /ha + N	Calliandra @ 1.2 t C /ha + N	Maize stover @ 1.2 t C /ha + N	Sawdust @ 1.2 t C /ha + N
Year 1	Mean	85	85	85	85	85	85	85	85	85	85	85	85		85	85	85	85	85		85	85	85	85	85
Year 5	Rep 1	94	79.65	71.35	75.81	53.23	37.45	85.12	73.21	83.33	79.46	51.2	32.9		70.34	59.2	72.96	67.5	53.09		59.6	60.52	63.49	62.05	56.21
Year 5	Rep2	92	80.01	70.98	76.03	53.23	37.76	86.06	72.58	83.01	81.2	51.2	33.08		69.98	59.36	72.51	68.04	52.64		60.08	61.34	64.32	62	55.98
Year 5	Rep 3	90	80.34	70.67	76.16	52.54	38.79	86.82	73.21	82.66	79.34	50.6	33.02		69.68	58.44	73.53	68.46	53.27		60.32	61.14	64.19	61.95	55.81
Year 9	Rep 1	118	77.23	63.01	61.67	36.43	19.68	92.34	70.12	79.49	74.36	36.05	14.56		59.32	37.85	62.17	58.15	21		32.6	33.7	47.11	45.59	25.56
Year 9	Rep2	120	77.15	63.26	62.35	36.08	20.08	92.1	69.62	79.86	74	35.52	14.68		58.61	37.88	61.86	57.62	21.04		35.2	34.21	46.78	46.34	26.07
Year 9	Rep 3	122	76.62	62.73	61.98	35.49	20.24	91.56	70.26	80.65	73.64	36.43	15.76		59.07	38.27	61.97	58.23	20.96		34.2	34.09	47.11	46.07	26.37
		NB: The units are mg per kg

## Sheet: Exc K
		Cattle manure @ 4.0 t C /ha - N	Crotalaria @ 4.0 t C /ha - N	Calliandra @ 4.0 t C /ha - N	Maize stover @ 4.0 t C /ha - N	Sawdust @ 4.0 t C /ha - N	Control - N		Cattle manure @ 4.0 t C /ha + N	Crotalaria @ 4.0 t C /ha + N	Calliandra @ 4.0 t C /ha + N	Maize stover @ 4.0 t C /ha + N	Sawdust @ 4.0 t C /ha + N	Control + N		Cattle manure @ 1.2 t C /ha - N	Crotalaria @ 1.2 t C /ha - N	Calliandra @ 1.2 t C /ha - N	Maize stover @ 1.2 t C /ha - N	Sawdust @ 1.2 t C /ha - N		Cattle manure @ 1.2 t C /ha + N	Crotalaria @ 1.2 t C /ha + N	Calliandra @ 1.2 t C /ha + N	Maize stover @ 1.2 t C /ha + N	Sawdust @ 1.2 t C /ha + N
Year 1	Mean	79.8	79.8	79.8	79.8	79.8	79.8		79.8	79.8	79.8	79.8	79.8	79.8		79.8	79.8	79.8	79.8	79.8		79.8	79.8	79.8	79.8	79.8
Year 5	Rep 1	98.34	93.6	69.1	79.6	56.23	53.56		84.51	81.54	60.05	65.98	54.98	44.52		69.89	65.23	64.32	68.96	57.89		60.13	59.45	57.62	56.78	58.78
Year 5	Rep2	97	91.21	73.2	82.15	57.82	57.65		87.42	84.1	61.85	71.12	62.31	49.42		75.52	72.98	67.62	66.23	60.12		65.65	62.36	61.34	63.42	54.01
Year 5	Rep 3	104.66	91.19	72.2	87.25	59.95	56.79		89.07	83.36	60.75	69.9	59.71	47.06		73.59	65.79	66.06	65.81	58.99		63.22	61.19	58.04	56.8	52.21
Year 9	Rep 1	115.45	104	64.42	86.56	41.01	29.75		96.74	92.67	48.23	56.78	35.98	15		63.24	57.82	51.34	52.24	45.86		46.98	44.1	38.91	40.16	38.21
Year 9	Rep2	116.78	98.1	65.67	89.92	42.14	31		99.78	91.89	50.01	61.24	43.32	23		67.98	53.67	53.04	56.75	50		50.12	48.7	43.46	45.25	33.87
Year 9	Rep 3	121.77	106.9	69.41	90.52	39.85	32.25		100.48	91.44	48.76	58.98	40.7	19		66.78	56.51	51.62	54.51	48.14		49.9	45.2	40.63	43.59	35.92
		NB: The units are mg per kg

## Sheet: Exc Ca
		Cattle manure @ 4.0 t C /ha - N	Crotalaria @ 4.0 t C /ha - N	Calliandra @ 4.0 t C /ha - N	Maize stover @ 4.0 t C /ha - N	Sawdust @ 4.0 t C /ha - N	Control - N		Cattle manure @ 4.0 t C /ha + N	Crotalaria @ 4.0 t C /ha + N	Calliandra @ 4.0 t C /ha + N	Maize stover @ 4.0 t C /ha + N	Sawdust @ 4.0 t C /ha + N	Control + N		Cattle manure @ 1.2 t C /ha - N	Crotalaria @ 1.2 t C /ha - N	Calliandra @ 1.2 t C /ha - N	Maize stover @ 1.2 t C /ha - N	Sawdust @ 1.2 t C /ha - N			Cattle manure @ 1.2 t C /ha + N	Crotalaria @ 1.2 t C /ha + N	Calliandra @ 1.2 t C /ha + N	Maize stover @ 1.2 t C /ha + N	Sawdust @ 1.2 t C /ha + N
Year 1	Mean	160	160	160	160	160	160		160	160	160	160	160	160		160	160	160	160	160			160	160	160	160	160
Year 5	Rep 1	156	136.54	135.67	147.02	125.62	60.48		141.65	139.42	109.43	139.42	108.54	39.18		148.52	116.99	144.32	130.47	125.82			87.45	103.43	93.54	97.82	85.92
Year 5	Rep2	160.63	140.12	129.04	143.01	129.08	64.31		147.82	136.68	115.87	135.87	111.98	42.01		143.98	123.47	140.89	134.56	130.87			92.52	98.57	99.02	93.87	91.67
Year 5	Rep 3	157.37	140.34	131.29	141.97	126.3	62.11		145.53	137.9	113.7	135.71	109.48	38.81		146.4	116.54	140.79	133.07	128.21			95.43	98	95.44	93.31	90.91
Year 9	Rep 1	158.71	128.32	121.65	130.63	90.12	21.82		132.32	109.42	83.42	115.07	87.82	23.87		124.41	98.98	110.63	119.89	106.57			41.82	30.54	33.82	34.57	28.81
Year 9	Rep2	162.23	122.56	115.82	134.87	95.67	26.63		128.17	104.87	88.01	110.87	84.11	20.09		127.87	95.31	115.87	113.89	112.04			45.67	35.82	28.42	37.32	23.38
Year 9	Rep 3	162.36	125.92	116.53	244.63	93.21	25.05		131.97	105.81	85.88	112.1	85.92	24.14		127.22	98.81	114	116.32	108.99			43.01	35.34	33.46	35.51	23.11
		NB: The units are mg per kg

## Sheet: Available P
		Cattle manure @ 4.0 t C /ha - N	Crotalaria @ 4.0 t C /ha - N	Calliandra @ 4.0 t C /ha - N	Maize stover @ 4.0 t C /ha - N	Sawdust @ 4.0 t C /ha - N	Control - N		Cattle manure @ 4.0 t C /ha + N	Crotalaria @ 4.0 t C /ha + N	Calliandra @ 4.0 t C /ha + N	Maize stover @ 4.0 t C /ha + N	Sawdust @ 4.0 t C /ha + N	Control + N		Cattle manure @ 1.2 t C /ha - N	Crotalaria @ 1.2 t C /ha - N	Calliandra @ 1.2 t C /ha - N	Maize stover @ 1.2 t C /ha - N	Sawdust @ 1.2 t C /ha - N		Cattle manure @ 1.2 t C /ha + N	Crotalaria @ 1.2 t C /ha + N	Calliandra @ 1.2 t C /ha + N	Maize stover @ 1.2 t C /ha + N	Sawdust @ 1.2 t C /ha + N
Year 1	Mean	6.3	6.3	6.3	6.3	6.3	6.3		6.3	6.3	6.3	6.3	6.3	6.3		6.3	6.3	6.3	6.3	6.3		6.3	6.3	6.3	6.3	6.3
Year 5	Rep 1	9.51	11.82	9.8	8.98	11.62	7.98		12.62	10.54	11.67	11.01	10.57	8.35		11.62	11	9.89	9.85	8.91		13.34	10.56	8.95	11.65	11.61
Year 5	Rep2	12.18	13.21	11.61	10.62	9.87	10.36		14.57	14.52	9.52	13.81	12.18	10.11		9.91	13.21	11.63	11.67	10.62		11.26	12.61	11.02	14.89	9.82
Year 5	Rep 3	12.81	11.87	8.59	8.9	10.61	9.26		13.31	11.24	8.81	12.35	13.19	10.64		10.87	13.59	11.18	11.18	8.97		12	11.63	10.93	13.44	10.07
Year 9	Rep 1	14.6	15.62	14.85	13.1	13.51	14.12		13.67	14.37	14.41	12.35	14.56	10.94		12.87	13.82	11.15	10.08	13.15		15.61	14.81	11.81	16.98	9.99
Year 9	Rep2	12.25	12.18	10.62	10.62	10.91	10.87		15	12.89	10.32	15.55	12.12	12.01		11.98	15.61	13.18	13.54	11.67		13.12	12.16	12.32	14.67	12.98
Year 9	Rep 3	13.05	15.22	11.43	10.18	13.38	13.11		15.55	13.3	12.47	15.51	14.33	11.25		13.25	13.98	12.93	15.32	12.68		13.3	13.83	13.67	15.45	11.23
	Year 1	6.3	6.3	6.3	6.3	6.3	6.3	0	6.3	6.3	6.3	6.3	6.3	6.3	0	6.3	6.3	6.3	6.3	6.3	0	6.3	6.3	6.3	6.3	6.3
	Year 5	11.5	12.3	10	9.5	10.7	9.2	0	13.5	12.1	10	12.39	11.98	9.7	0	10.8	12.6	10.9	10.9	9.5	0	12.2	11.6	10.3	13.3267	10.5
	Year 9	13.3	14.34	12.3	11.3	12.6	12.7	0	14.74	13.52	12.4	14.47	13.67	11.4	0	12.7	14.47	12.42	12.98	12.5	0	14.01	13.6	12.6	15.7	11.4

## Sheet: Soil organic carbon
		Cattle manure @ 4.0 t C /ha - N	Crotalaria @ 4.0 t C /ha - N	Calliandra @ 4.0 t C /ha - N	Maize stover @ 4.0 t C /ha - N	Sawdust @ 4.0 t C /ha - N	Control - N		Cattle manure @ 4.0 t C /ha + N	Crotalaria @ 4.0 t C /ha + N	Calliandra @ 4.0 t C /ha + N	Maize stover @ 4.0 t C /ha + N	Sawdust @ 4.0 t C /ha + N	Control + N		Cattle manure @ 1.2 t C /ha - N	Crotalaria @ 1.2 t C /ha - N	Calliandra @ 1.2 t C /ha - N	Maize stover @ 1.2 t C /ha - N	Sawdust @ 1.2 t C /ha - N		Cattle manure @ 1.2 t C /ha + N	Crotalaria @ 1.2 t C /ha + N	Calliandra @ 1.2 t C /ha + N	Maize stover @ 1.2 t C /ha + N	Sawdust @ 1.2 t C /ha + N
Year 1 (Mean)		6.3	6.3	6.3	6.3	6.3	6.3		6.3	6.3	6.3	6.3	6.3	6.3		6.3	6.3	6.3	6.3	6.3		6.3	6.3	6.3	6.3	6.3
Year 5	Rep 1	9.4	9.48	8.91	9.01	8.45	5.65		9.85	9.32	9.32	7.62	8.75	5.99		8.25	7.53	8.86	7.82	8.76		7.65	7.62	7.83	8.25	7.89
Year 5	Rep2	10.12	9.65	9.23	8.68	8.67	6.03		10.32	8.91	9.18	7.81	8.46	5.63		8.38	7.82	9.01	8.02	9.03		8.02	7.87	7.65	8.67	8.23
Year 5	Rep 3	9.88	9.67	9.16	9.01	8.38	5.72		9.83	9.07	9.1	7.97	8.59	5.78		8.27	7.75	8.83	7.86	8.91		8.03	7.91	7.92	8.58	8.18
Year 9	Rep 1	10.01	10.32	9.46	8.96	9.03	5.37		10.98	9.56	9.43	7.65	8.63	5.21		8.4	7.87	9.03	8.91	8.91		8.88	9.45	8.67	8.89	8.11
Year 9	Rep2	10.28	10.48	9.3	9.05	8.56	5.21		11.65	9.72	9.67	7.81	8.91	5.38		8.62	7.98	8.54	8.42	8.64		9.01	9	8.34	9.04	7.98
Year 9	Rep 3	10.42	10.32	9.34	9.1	9.34	5.32		10.87	9.59	9.59	7.85	8.54	5.31		8.68	8	9.41	8.52	9.11		9.22	9.52	8.57	9	8.12
	Year 1 (Mean)	6.3	6.3	6.3	6.3	6.3	6.3	0	6.3	6.3	6.3	6.3	6.3	6.3	0	6.3	6.3	6.3	6.3	6.3	0	6.3	6.3	6.3	6.3	6.3
	Year 5	9.8	9.6	9.1	8.9	8.5	5.8	0	10	9.1	9.2	7.8	8.6	5.8	0	8.3	7.7	8.9	7.9	8.9	0	7.9	7.8	7.8	8.5	8.1
	Year 9	10.2367	10.3733	9.36667	9.03667	8.97667	5.3	0	11.1667	9.62333	9.56333	7.77	8.69333	5.3	0	8.56667	7.95	8.99333	8.61667	8.88667	0	9.03667	9.32333	8.52667	8.97667	8.07

## Sheet: Sheet1
Year	Rep	Cattle manure @ 4.0 t C /ha - N	Crotalaria @ 4.0 t C /ha - N	Calliandra @ 4.0 t C /ha - N	Maize stover @ 4.0 t C /ha - N	Sawdust @ 4.0 t C /ha - N	Control - N	Cattle manure @ 4.0 t C /ha + N	Crotalaria @ 4.0 t C /ha + N	Calliandra @ 4.0 t C /ha + N	Maize stover @ 4.0 t C /ha + N	Sawdust @ 4.0 t C /ha + N	Control + N		Cattle manure @ 1.2 t C /ha - N	Crotalaria @ 1.2 t C /ha - N	Calliandra @ 1.2 t C /ha - N	Maize stover @ 1.2 t C /ha - N	Sawdust @ 1.2 t C /ha - N		Cattle manure @ 1.2 t C /ha + N	Crotalaria @ 1.2 t C /ha + N	Calliandra @ 1.2 t C /ha + N	Maize stover @ 1.2 t C /ha + N	Sawdust @ 1.2 t C /ha + N
Year 1	Rep 1	6.9414	8.048	7.9474	6.52557	5.2	7.5	8.3	7.9	7.8	6.071	6.8	6.9	0	6.642	6.9	6.4	7.1	6.1	0	6.6	7.7	7.1	6.9	7.1
Year 1	Rep2
Year 1	Rep 3
Year 2	Rep 1	3.8228	4.527	4.024	2.33167	1.5	3.4	6.2	5.9	6	4.124	4.7	5.9	0	3.3125	4.2	3.7	2.5	1.4	0	5.3	4.8	5.9	3.8	5
Year 2	Rep2
Year 2	Rep 3
Year 3	Rep 1	4.6276	6.8408	6.539	2.43967	2	4.1	5.8	8.9	7.5	4.3	6.6	6.3	0	3.6	5.6	4.4	2.2	2.7	0	6.8	6.8	5.7	4.4	5.5
Year 3	Rep2
Year 3	Rep 3
Year 4	Rep 1	2.012	2.7162	4.7282	0.8048	0.4	2.6	5.4	8.5	5.8	3.2	3.3	4.2	0	2.1	2.1	1.8	1	2.6	0	4.7	5.3	4.6	3.1	3.6
Year 4	Rep2
Year 4	Rep 3
Year 5	Rep 1	2.6156	2.9174	2.012	1.2072	1.2	1.3	3.7	3.5	5	3.2	3.9	3.5	0	2.3	1.2	1.2	1.2	1.5	0	3.5	3.8	3.3	2.6	2.4
Year 5	Rep2
Year 5	Rep 3
Year 6	Rep 1	0.6036	2.6156	1.2072	0.1006	0.1	0.05	3.1	1.5	2.7	0.4	0.7	0.6	0	0.5	0.7	0.4	0.1	0.2	0	2	1.1	1.4	0.4	0.6
Year 6	Rep2
Year 6	Rep 3
Year 7	Rep 1	5.1306	1.8108	3.1186	1.2072	0.8	0.6	6	4.8	4.9	3.4	3.7	1.6	0	1.9	2	1.6	0.9	0.5	0	4.7	3.9	2.8	2.5	1.7
Year 7	Rep2
Year 7	Rep 3
Year 8	Rep 1	5.2312	4.1246	3.4204	1.2072	0.2	0.7	5.5	5	4	3	2.4	0.6	0	2	1.8	1.7	0.9	1.2	0	3.6	2.8	1.7	1.8	1.3
Year 8	Rep2
Year 8	Rep 3
Year 9	Rep 1	3.9234	3.6216	2.3138	0.9054	0.4	0.7	5.9	4.1	4.4	2.9	1.9	0.4	0	2	1.1	1	0.5	0.5	0	3.3	2.6	2.4	1.4	0.7
Year 9	Rep2
Year 9	Rep 3
