# Supplementary material for: Why organic resources and current fertilizer formulations in Southern Africa cannot sustain maize productivity: Evidence from a long-term experiment in Zimbabwe
Source: PLoS One. 2017 Aug 10;12(8):e0182840. doi: 10.1371/journal.pone.0182840 (PMC5552333; doi:10.1371/journal.pone.0182840)
Supplement: S2 Table — (XLSX) [file pone.0182840.s002.xlsx]

## Sheet: Sheet1
Supporting data for organic carbon
Year	Replication	Cattle manure @ 4.0 t C /ha - N	Crotalaria @ 4.0 t C /ha - N	Calliandra @ 4.0 t C /ha - N	Maize stover @ 4.0 t C /ha - N	Sawdust @ 4.0 t C /ha - N	Control - N	Cattle manure @ 4.0 t C /ha + N	Crotalaria @ 4.0 t C /ha + N	Calliandra @ 4.0 t C /ha + N	Maize stover @ 4.0 t C /ha + N	Sawdust @ 4.0 t C /ha + N	Control + N		Cattle manure @ 1.2 t C /ha - N	Crotalaria @ 1.2 t C /ha - N	Calliandra @ 1.2 t C /ha - N	Maize stover @ 1.2 t C /ha - N	Sawdust @ 1.2 t C /ha - N		Cattle manure @ 1.2 t C /ha + N	Crotalaria @ 1.2 t C /ha + N	Calliandra @ 1.2 t C /ha + N	Maize stover @ 1.2 t C /ha + N	Sawdust @ 1.2 t C /ha + N
Year 1 (Mean)	Rep 1	6.3	6.3	6.3	6.3	6.3	6.3	6.3	6.3	6.3	6.3	6.3	6.3		6.3	6.3	6.3	6.3	6.3		6.3	6.3	6.3	6.3	6.3
Year 5	Rep 1	9.4	9.48	8.91	9.01	8.45	5.65	9.85	9.32	9.32	7.62	8.75	5.99		8.25	7.53	8.86	7.82	8.76		7.65	7.62	7.83	8.25	7.89
	Rep2	10.12	9.65	9.23	8.68	8.67	6.03	10.32	8.91	9.18	7.81	8.46	5.63		8.38	7.82	9.01	8.02	9.03		8.02	7.87	7.65	8.67	8.23
	Rep 3	9.88	9.67	9.16	9.01	8.38	5.72	9.83	9.07	9.1	7.97	8.59	5.78		8.27	7.75	8.83	7.86	8.91		8.03	7.91	7.92	8.58	8.18
Year 9	Rep 1	10.01	10.32	9.46	8.96	9.03	5.37	10.98	9.56	9.43	7.65	8.63	5.21		8.4	7.87	9.03	8.91	8.91		8.88	9.45	8.67	8.89	8.11
	Rep2	10.28	10.48	9.3	9.05	8.56	5.21	11.65	9.72	9.67	7.81	8.91	5.38		8.62	7.98	8.54	8.42	8.64		9.01	9	8.34	9.04	7.98
	Rep 3	10.42	10.32	9.34	9.1	9.34	5.32	10.87	9.59	9.59	7.85	8.54	5.31		8.68	8	9.41	8.52	9.11		9.22	9.52	8.57	9	8.12
