# Supplementary material for: Why organic resources and current fertilizer formulations in Southern Africa cannot sustain maize productivity: Evidence from a long-term experiment in Zimbabwe
Source: PLoS One. 2017 Aug 10;12(8):e0182840. doi: 10.1371/journal.pone.0182840 (PMC5552333; doi:10.1371/journal.pone.0182840)
Supplement: S3 Table — (XLSX) [file pone.0182840.s003.xlsx]

## Sheet: Exc Mg
Supporting data on Exchangeable magnesium (mg/kg)
Year	Replication	Cattle manure @ 4.0 t C /ha - N	Crotalaria @ 4.0 t C /ha - N	Calliandra @ 4.0 t C /ha - N	Maize stover @ 4.0 t C /ha - N	Sawdust @ 4.0 t C /ha - N	Control - N	Cattle manure @ 4.0 t C /ha + N	Crotalaria @ 4.0 t C /ha + N	Calliandra @ 4.0 t C /ha + N	Maize stover @ 4.0 t C /ha + N	Sawdust @ 4.0 t C /ha + N	Control + N	Cattle manure @ 1.2 t C /ha - N	Crotalaria @ 1.2 t C /ha - N	Calliandra @ 1.2 t C /ha - N	Maize stover @ 1.2 t C /ha - N	Sawdust @ 1.2 t C /ha - N	Cattle manure @ 1.2 t C /ha + N	Crotalaria @ 1.2 t C /ha + N	Calliandra @ 1.2 t C /ha + N	Maize stover @ 1.2 t C /ha + N	Sawdust @ 1.2 t C /ha + N
Year 1	Mean	85	85	85	85	85	85	85	85	85	85	85	85	85	85	85	85	85	85	85	85	85	85
Year 5	Rep 1	94	79.65	71.35	75.81	53.23	37.45	85.12	73.21	83.33	79.46	51.2	32.9	70.34	59.2	72.96	67.5	53.09	59.6	60.52	63.49	62.05	56.21
	Rep2	92	80.01	70.98	76.03	53.23	37.76	86.06	72.58	83.01	81.2	51.2	33.08	69.98	59.36	72.51	68.04	52.64	60.08	61.34	64.32	62	55.98
	Rep 3	90	80.34	70.67	76.16	52.54	38.79	86.82	73.21	82.66	79.34	50.6	33.02	69.68	58.44	73.53	68.46	53.27	60.32	61.14	64.19	61.95	55.81
Year 9	Rep 1	118	77.23	63.01	61.67	36.43	19.68	92.34	70.12	79.49	74.36	36.05	14.56	59.32	37.85	62.17	58.15	21	32.6	33.7	47.11	45.59	25.56
	Rep2	120	77.15	63.26	62.35	36.08	20.08	92.1	69.62	79.86	74	35.52	14.68	58.61	37.88	61.86	57.62	21.04	35.2	34.21	46.78	46.34	26.07
	Rep 3	122	76.62	62.73	61.98	35.49	20.24	91.56	70.26	80.65	73.64	36.43	15.76	59.07	38.27	61.97	58.23	20.96	34.2	34.09	47.11	46.07	26.37

## Sheet: Exc K
Supporting data on Exchangeable potassium (mg/kg)
		Cattle manure @ 4.0 t C /ha - N	Crotalaria @ 4.0 t C /ha - N	Calliandra @ 4.0 t C /ha - N	Maize stover @ 4.0 t C /ha - N	Sawdust @ 4.0 t C /ha - N	Control - N		Cattle manure @ 4.0 t C /ha + N	Crotalaria @ 4.0 t C /ha + N	Calliandra @ 4.0 t C /ha + N	Maize stover @ 4.0 t C /ha + N	Sawdust @ 4.0 t C /ha + N	Control + N		Cattle manure @ 1.2 t C /ha - N	Crotalaria @ 1.2 t C /ha - N	Calliandra @ 1.2 t C /ha - N	Maize stover @ 1.2 t C /ha - N	Sawdust @ 1.2 t C /ha - N		Cattle manure @ 1.2 t C /ha + N	Crotalaria @ 1.2 t C /ha + N	Calliandra @ 1.2 t C /ha + N	Maize stover @ 1.2 t C /ha + N	Sawdust @ 1.2 t C /ha + N
Year 1	Mean	79.8	79.8	79.8	79.8	79.8	79.8		79.8	79.8	79.8	79.8	79.8	79.8		79.8	79.8	79.8	79.8	79.8		79.8	79.8	79.8	79.8	79.8
Year 5	Rep 1	98.34	93.6	69.1	79.6	56.23	53.56		84.51	81.54	60.05	65.98	54.98	44.52		69.89	65.23	64.32	68.96	57.89		60.13	59.45	57.62	56.78	58.78
Year 5	Rep2	97	91.21	73.2	82.15	57.82	57.65		87.42	84.1	61.85	71.12	62.31	49.42		75.52	72.98	67.62	66.23	60.12		65.65	62.36	61.34	63.42	54.01
Year 5	Rep 3	104.66	91.19	72.2	87.25	59.95	56.79		89.07	83.36	60.75	69.9	59.71	47.06		73.59	65.79	66.06	65.81	58.99		63.22	61.19	58.04	56.8	52.21
Year 9	Rep 1	115.45	104	64.42	86.56	41.01	29.75		96.74	92.67	48.23	56.78	35.98	15		63.24	57.82	51.34	52.24	45.86		46.98	44.1	38.91	40.16	38.21
Year 9	Rep2	116.78	98.1	65.67	89.92	42.14	31		99.78	91.89	50.01	61.24	43.32	23		67.98	53.67	53.04	56.75	50		50.12	48.7	43.46	45.25	33.87
Year 9	Rep 3	121.77	106.9	69.41	90.52	39.85	32.25		100.48	91.44	48.76	58.98	40.7	19		66.78	56.51	51.62	54.51	48.14		49.9	45.2	40.63	43.59	35.92

## Sheet: Exc Ca
Supporting data on Exchangeable calcium (mg/kg)
Year	Replication	Cattle manure @ 4.0 t C /ha - N	Crotalaria @ 4.0 t C /ha - N	Calliandra @ 4.0 t C /ha - N	Maize stover @ 4.0 t C /ha - N	Sawdust @ 4.0 t C /ha - N	Control - N	Cattle manure @ 4.0 t C /ha + N	Crotalaria @ 4.0 t C /ha + N	Calliandra @ 4.0 t C /ha + N	Maize stover @ 4.0 t C /ha + N	Sawdust @ 4.0 t C /ha + N	Control + N	Cattle manure @ 1.2 t C /ha - N	Crotalaria @ 1.2 t C /ha - N	Calliandra @ 1.2 t C /ha - N	Maize stover @ 1.2 t C /ha - N	Sawdust @ 1.2 t C /ha - N	Cattle manure @ 1.2 t C /ha + N	Crotalaria @ 1.2 t C /ha + N	Calliandra @ 1.2 t C /ha + N	Maize stover @ 1.2 t C /ha + N	Sawdust @ 1.2 t C /ha + N
Year 1	Mean	160	160	160	160	160	160	160	160	160	160	160	160	160	160	160	160	160	160	160	160	160	160
Year 5	Rep 1	156	136.54	135.67	147.02	125.62	60.48	141.65	139.42	109.43	139.42	108.54	39.18	148.52	116.99	144.32	130.47	125.82	87.45	103.43	93.54	97.82	85.92
Year 5	Rep2	160.63	140.12	129.04	143.01	129.08	64.31	147.82	136.68	115.87	135.87	111.98	42.01	143.98	123.47	140.89	134.56	130.87	92.52	98.57	99.02	93.87	91.67
Year 5	Rep 3	157.37	140.34	131.29	141.97	126.3	62.11	145.53	137.9	113.7	135.71	109.48	38.81	146.4	116.54	140.79	133.07	128.21	95.43	98	95.44	93.31	90.91
Year 9	Rep 1	158.71	128.32	121.65	130.63	90.12	21.82	132.32	109.42	83.42	115.07	87.82	23.87	124.41	98.98	110.63	119.89	106.57	41.82	30.54	33.82	34.57	28.81
Year 9	Rep2	162.23	122.56	115.82	134.87	95.67	26.63	128.17	104.87	88.01	110.87	84.11	20.09	127.87	95.31	115.87	113.89	112.04	45.67	35.82	28.42	37.32	23.38
Year 9	Rep 3	162.36	125.92	116.53	244.63	93.21	25.05	131.97	105.81	85.88	112.1	85.92	24.14	127.22	98.81	114	116.32	108.99	43.01	35.34	33.46	35.51	23.11
